# Supplementary material for: Nocturnal Oxygen Saturation Parameters as Independent Risk Factors for Type 2 Diabetes Mellitus among Obstructive Sleep Apnea Patients
Source: J Clin Med. 2021 Aug 24;10(17):3770. doi: 10.3390/jcm10173770 (PMC8432118; doi:10.3390/jcm10173770)
Supplement: Supplementary file 1 [file jcm-10-03770-s001.zip]

Archive with 1 entries (1 files):
- jcm-1327940-Supplementary Material.pdf
